# Supplementary material for: LncRNA REG1CP promotes tumorigenesis through an enhancer complex to recruit FANCJ helicase for REG3A transcription
Source: Nat Commun. 2019 Nov 25;10:5334. doi: 10.1038/s41467-019-13313-z (PMC6877513; doi:10.1038/s41467-019-13313-z)
Supplement: Supplementary file 5 — Supplementary Data 1 [file 41467_2019_13313_MOESM5_ESM.xlsx]

## Sheet: Sheet1
Supplementary Data 1. Genes potentially form DNA-RNA triplexes with REG1CP predicted using the Triplexator program.
AKR1C3
FBH1
LOC105755953
LOC101928298
LOC101928322
FRMD4A
PIP4K2A
ENKUR
GAD2
MPP7
ZNF248
CCNYL2
PRKG1
ANK3
EGR2
LOC105378328
JMJD1C
LOC101928887
RUFY2
LINC01519
LIPA
HTR7
SLIT1
PYROXD2
SEC31B
KCNIP2
COL17A1
SORCS3
PLEKHS1
FANK1
DOCK1
CYP2E1
LINC00705
CELF2
USP6NL
BEND7
STAM-AS1
ARMC3
ABI1
RAB18
MAP3K8
LOC100129055
WASHC2C
PCDH15
BICC1
ZNF365
REEP3
COL13A1
SGPL1
AP3M1
NRG3
GRID1
BTAF1
PLCE1
TBC1D12
ZFYVE27
LINC00866
LBX1-AS1
PDCD11
MIR4482
EMX2OS
HTRA1
CHST15
MIR378C
TCERG1L
ZMYND11
DIP2C
LOC101927964
HSD17B7P2
ARID5B
PRF1
CAMK2G
VCL
LRMDA
ZCCHC24
SH2D4B
GLUD1
LZTS2
KAZALD1
STN1
SORCS3-AS1
SMC3
ADAM12
LINC00700
FAM171A1
RSU1
CASC10
OTUD1
GDF10
DRGX
ERCC6
IPMK
TMEM26
LRRTM3
UNC5B-AS1
CHST3
GLUD1P3
ZMIZ1
TSPAN14
LIPN
SORBS1
HPSE2
SORCS1
HMX3
LOC728327
LINC00200
ADARB2
LINC00702
GDI2
PRKCQ
MIR4480
LOC101928453
MIR4293
FAM107B
NMT2
ITGA8
PTER
TRDMT1
ST8SIA6-AS1
ST8SIA6
NEBL
KIAA1217
LYZL1
SVIL
ZNF438
ZEB1
ITGB1
NRP1
PARD3
PARD3-AS1
PCAT5
BMS1
LOC101929445
RET
RASGEF1A
LOC105378277
TMEM72
ALOX5
TMEM273
SGMS1
A1CF
CSTF2T
MIR548F1
TFAM
FAM13C
MRLN
LINC01553
RHOBTB1
LINC00845
JMJD1C-AS1
ANXA2P3
MIR7151
HNRNPH3
PPA1
NPFFR1
EIF4EBP2
UNC5B
CDH23-AS1
MCU
KAT6B
KCNMA1
NUTM2B-AS1
CDHR1
LINC01520
WAPL
LDB3
NUTM2A
ATAD1
LINC01375
LOC101926942
RPP30
HECTD2
IDE
LGI1
SLC35G1
CYP2C8
BLNK
TLL2
TM9SF3
MIR607
HPS1
MIR6507
SFXN3
FBXW4
ACTR1A
SUFU
WBP1L
INA
CFAP43
LOC105378470
LINC01435
TCF7L2
TDRD1
LOC101927692
ATRNL1
ENO4
PDZD8
FAM204A
RGS10
INPP5F
WDR11-AS1
FGFR2
CPXM2
LOC283038
NPS
PTPRE
MGMT
CFAP46
PFKP
PITRM1
LOC105376365
LINC00703
IL2RA
LINC00707
LINC00708
LINC00710
CDC123
MIR548Q
CUBN
CACNB2
MIR4675
MLLT10
GPR158
APBB1IP
FAM238B
SVIL-AS1
JCAD
EPC1
LOC105376490
LOC105376495
ZNF487
LNCAROD
ZWINT
MIR3924
LINC00844
LOC105378318
CDK1
CABCOCO1
CTNNA3
HKDC1
ANAPC16
OIT3
ANXA7
SEC24C
MIR606
DLG5
C10orf99
MIR4678
MYOF
CEP55
ACSM6
ALDH18A1
ENTPD1
SFRP5
CRTAC1
CNNM1
PAX2
ARMH3
RPARP-AS1
SFXN2
CFAP58
RBM20
PDCD4
GPAM
CASP7
ABLIM1
PNLIPRP2
PLPP4
ATE1
TACC2
MIR3941
C10orf120
DMBT1P1
ACADSB
GPR26
FANK1-AS1
C10orf90
INPP5A
TUBB8
LOC101930421
PRR26
LARP4B
LOC101927762
GTPBP4
IDI2-AS1
IDI2
WDR37
ADARB2-AS1
LINC00701
LOC105376354
KLF6
MIR6078
MANCR
AKR1E2
AKR1C1
AKR1C8P
AKR1C4
LINC02561
UCN3
TUBAL3
NET1
CALML5
CALML3
LOC105376382
LOC102723629
ASB13
FAM208B
ANKRD16
LOC105376384
RBM17
PFKFB3
LOC399715
PRKCQ-AS1
LINP1
LINC00706
SFMBT2
ITIH5
ITIH2
KIN
ATP5F1C
GATA3
SFTA1P
CELF2-AS2
CELF2-AS1
ECHDC3
PROSER2
PROSER2-AS1
UPF2
DHTKD1
MIR548AK
NUDT5
CAMK1D
MIR4481
CCDC3
OPTN
MCM10
PHYH
SEPHS1
PRPF18
MIR1265
CDNF
SUV39H2
DCLRE1C
OLAH
ACBD7
RPP38
MINDY3
C1QL3
VIM-AS1
VIM
STAM
TMEM236
MRC1
MIR511
SLC39A12
SLC39A12-AS1
NSUN6
ARL5B
MALRD1
LOC101928834
PLXDC2
C10orf113
NEBL-AS1
MIR1915
SKIDA1
DNAJC1
COMMD3
SPAG6
MSRB2
PTF1A
MIR603
ARHGAP21
PRTFDC1
THNSL1
LINC01516
GPR158-AS1
LINC00836
LOC101929073
MYO3A
PDSS1
ANKRD26
YME1L1
MASTL
PTCHD3
MKX
MKX-AS1
ARMC4
MIR8086
LOC105376468
WAC-AS1
WAC
BAMBI
C10orf126
MIR604
MIR938
MTPAP
LYZL2
LOC105376480
LOC101929352
ARHGAP12
KIF5B
LOC102031319
CCDC7
ITGB1-DT
LINC00838
CUL2
MIR3611
CREM
CCNY
GJD4
ANKRD30A
LINC00993
MTRNR2L7
ZNF25
ZNF37A
ACTR3BP5
LOC441666
LINC00839
ZNF33B
LINC01518
LINC01264
MIR5100
CSGALNACT2
FXYD4
HNRNPF
ZNF239
ZNF32-AS3
LOC102724264
LINC00619
C10orf142
CXCL12
RASSF4
ZNF22
C10orf25
RSU1P2
MIR3156-1
OR13A1
ZFAND4
AGAP4
SNORA74C-1
NCOA4
MSMB
AGAP7P
ANXA8L1
HNRNPA1P33
NPY4R
GPRIN2
SYT15
SHLD2P1
CTSLP2
GLUD1P2
BMS1P1
PTPN20
GDF2
ZNF488
ANXA8
AGAP9
BMS1P2
LOC102724643
SHLD2P3
LOC102724488
NPY4R2
AGAP12P
FRMPD2
MAPK8
ARHGAP22
WDFY4
LRRC18
VSTM4
FAM170B
C10orf71
CHAT
C10orf53
OGDHL
PARG
SNORA74C-2
AGAP6
FAM21EP
WASHC2A
ASAH2
ASAH2B
LOC102724719
MIR605
DKK1
MBL2
LOC105378311
MTRNR2L5
CISD1
UBE2D1
PHYHIPL
SLC16A9
CCDC6
RTKN2
LOC105378325
ADO
NRBF2
MIR1296
SIRT1
HERC4
MYPN
ATOH7
PBLD
DNA2
SLC25A16
TET1
CCAR1
DDX50
DDX21
KIF1BP
SRGN
VPS26A
SUPV3L1
LOC101928994
HK1
TACR2
TSPAN15
NEUROG3
FAM241B
H2AFY2
AIFM2
TYSND1
SAR1A
LRRC20
NODAL
PALD1
ADAMTS14
TBATA
PCBD1
LOC105378349
SLC29A3
CDH23
VSIR
MIR7152
PSAP
SPOCK2
ASCC1
DNAJB12
MICU1
MIR4676
PLA2G12B
P4HA1
ECD
FAM149B1
DNAJC9-AS1
CFAP70
MSS51
PPP3CB
PPP3CB-AS1
USP54
AGAP5
ZSWIM8
PLAU
C10orf55
ADK
LOC102723439
DUPD1
VDAC2
COMTD1
ZNF503
ZNF503-AS1
ZNF503-AS2
KCNMA1-AS1
KCNMA1-AS2
KCNMA1-AS3
DLG5-AS1
POLR3A
RPS24
LINC00595
ZMIZ1-AS1
PPIF
EIF5AL1
SFTPA2
SFTPA1
LOC105378385
MBL1P
SFTPD
TMEM254
PLAC9
ANXA11
MAT1A
DYDC1
DYDC2
LOC105378386
NRG3-AS1
GHITM
RGR
LINC00858
CCSER2
LOC101929662
GRID1-AS1
MIR346
BMPR1A
MMRN2
NUTM2A-AS1
LINC00864
MINPP1
PAPSS2
CFL1P1
PTEN
RNLS
LIPF
LIPM
ANKRD22
STAMBPL1
ACTA2-AS1
ACTA2
FAS
MIR4679-2
CH25H
IFIT2
IFIT3
IFIT5
SLC16A12-AS1
SLC16A12
PANK1
LOC105378421
KIF20B
LINC00865
LINC01374
PCGF5
PPP1R3C
TNKS2-AS1
CPEB3
EXOC6
CYP26A1
RBP4
PDE6C
FRA10AC1
PIPSL
PLCE1-AS2
PLCE1-AS1
NOC3L
HELLS
CYP2C19
CYP2C9
PDLIM1
CC2D2B
ENTPD1-AS1
MIR3157
ZNF518A
DNTT
PIK3AP1
RPL13AP5
LCOR
SLIT1-AS1
ARHGAP19-SLIT1
ARHGAP19
FRAT1
FRAT2
RRP12
MMS19
UBTD1
ANKRD2
HOGA1
MORN4
PI4K2A
AVPI1
MARVELD1
GOLGA7B
R3HCC1L
LOXL4
GOT1
NKX2-3
SLC25A28
ENTPD7
CUTC
COX15
ABCC2
DNMBP
CPN1
ERLIN1
CWF19L1
PKD2L1
SCD
OLMALINC
WNT8B
HIF1AN
SLF2
PDZD7
TLX1
LINC01514
LBX1
LOC101927419
BTRC
MIR3158-2
FGF8
OGA
HPS6
LDB1
NOLC1
GBF1
CUEDC2
TRIM8
CYP17A1
BORCS7
AS3MT
CNNM2
NT5C2
RPEL1
PCGF6
TAF5
ATP5MD
CALHM3
NEURL1
NEURL1-AS1
SH3PXD2A
SH3PXD2A-AS1
SLK
SFR1
MIR609
GSTO1
LOC101927472
ITPRIP
LOC101927523
LOC105378464
XPNPEP1
ADD3
MXI1
SMNDC1
DUSP5
SHOC2
MIR548E
ADRA2A
TECTB
MIR6715B
GUCY2GP
ACSL5
ZDHHC6
VTI1A
MIR4295
LOC103344931
HABP2
NRAP
MIR4483
DCLRE1A
NHLRC2
ADRB1
CCDC186
AFAP1L2
FAM160B1
TRUB1
LOC102724589
GFRA1
CCDC172
PNLIPRP3
PNLIP
PNLIPRP1
C10orf82
HSPA12A
SHTN1
VAX1
MIR3663
MIR3663HG
KCNK18
SLC18A2
RAB11FIP2
CASC2
LOC101927760
LINC00867
PRLHR
CACUL1
NANOS1
EIF3A
FAM45A
SFXN4
PRDX3
LOC105378511
MIR4681
GRK5
TIAL1
BAG3
MCMBP
MIR4682
LINC01561
WDR11
LINC01153
ATE1-AS1
BTBD16
PLEKHA1
ARMS2
DMBT1
CUZD1
FAM24B
LOC399815
C10orf88
PSTK
BUB3
LOC105378533
OAT
LHPP
FAM53B
EEF1AKMT2
ABRAXAS2
CTBP2
MIR4296
TEX36-AS1
FLJ37035
MMP21
UROS
BCCIP
DHX32
LINC00601
INSYN2
FOXI2
CLRN3
MKI67
LINC01163
EBF3
GLRX3
TCERG1L-AS1
LINC01164
BNIP3
JAKMIP3
DPYSL4
STK32C
PWWP2B
C10orf91
LINC01167
ADGRA1
ADGRA1-AS1
KNDC1
UTF1
VENTX
CALY
MIR3944
MTG1
SCART1
SYCE1
FRG2B
MIR5699
IDI1
MIR6072
AKR1C2
CALML3-AS1
MIR3155B
TAF3
SEC61A2
UCMA
HSPA14
MEIG1
PPIAP30
EBLN1
BMI1
C10orf67
LINC00837
FZD8
ZNF33A
SEPT7P9
ZNF37BP
LOC107984178
LOC283028
ZNF485
ZNF32
TIMM23
ANTXRL
RBP3
FAM170B-AS1
TIMM23B
C10orf105
DDIT4
NUDT13
MYOZ1
SYNPO2L
CHCHD1
NDST2
LOC729815
NUTM2E
LINC00857
PRXL2A
LRIT2
LRIT1
OPN4
SHLD2
NUTM2D
LIPK
MIR4679-1
IFIT1B
IFIT1
MIR107
ANKRD1
KIF11
CYP26C1
FFAR4
CYP2C18
OPALIN
PGAM1
CHUK
SEMA4G
DPCD
POLL
PPRC1
ELOVL3
PITX3
PSD
ARL3
CALHM1
GSTO2
VWA2
EMX2
SEC23IP
FAM24A
IKZF5
NKX1-2
ZRANB1
TEX36
EDRF1
PPP2R2D
LRRC27
LINC01168
ADAM8
MFSD13A
SPRN
LOC101928051
NUTM2B
IL15RA
DEPP1
LOC101929234
ZDHHC16
DNMBP-AS1
NKX6-2
LOC101929574
BLOC1S2
MIR202HG
MIR3155A
LOC105376421
LRRC37A6P
ZNF32-AS1
FAM25BP
FAM25C
STOX1
ZSWIM8-AS1
TNKS2
HHEX
NDUFB8
SNORA19
C10orf143
TUBGCP2
SNORA11F
MRPS16
DUSP13
LIPJ
TCTN3
C10orf62
LINC01475
MIR146B
RPL13AP6
HMX2
SLC18A3
DNAJC12
SNCG
FAM25G
SNORA12
TLX1NB
NPM3
NFKB2
MIR6715A
MIR4294
POU5F1P5
CALHM2
CFAP58-DT
FAM238A
SAMD8
PAOX
KCNIP2-AS1
DNAJC9
FUT11
HACD1
LOC102724323
LINC00863
FGFBP3
MIR4484
FUOM
LOC101929180
ZNF511
BBIP1
NSMCE4A
CTAGE7P
SNORD98
FAM25A
AGAP11
LOC105376567
SERGEF
PTPN5
LOC100506675
CD44
CD82
PRDM11
MIR3161
PATL1
MS4A2
ARAP1
RAB6A
UVRAG
MYO7A
TENM4
MAML2
DYNC2H1
MIR4693
ATM
EXPH5
TMPRSS5
BUD13
LOC105369525
ARHGEF12
ETS1
LOC101929653
IGSF9B
TRIM22
TRIM66
MIR5691
SWAP70
LOC105376570
PLEKHA7
OR7E14P
DBX1
BDNF
KIAA1549L
OR9Q1
SCGB1D2
EEF1G
SCYL1
PACS1
RIN1
PITPNM1
KRTAP5-11
P2RY2
LOC105369438
GRIA4
CWF19L2
ALKBH8
SLC35F2
IL18
DRD2
CADM1
CEP164
FXYD6
ABCG4
JHY
LOC100507283
CHEK1
NTM
H19
OR52R1
OR51I2
LMO1
ST5
ASCL3
ZNF143
PDE3B
NAV2
KCNA4
ELP4
LRRC4C
LRP4
GANAB
SLC22A6
NRXN2
RHOD
FAM86C1
LRTOMT
FCHSD2
FAM168A
CAPN5
PAK1
DEUP1
VSTM5
ANKK1
HTR3B
OPCML
LOC646522
LOC729305
LSP1
STIM1
DCHS1
SAAL1
LOC105376603
LINC01616
DCDC1
QSER1
EHF
TSPAN18
CREB3L1
OOSP1
ZP1
FADS2
MEN1
FAM86C2P
ANO1
ANAPC15
B3GNT6
MIR4300
DISC1FP1
PIWIL4
AMOTL1
PDGFD
NCAM1
LOC101928985
BACE1
SIAE
LOC101929538
TP53AIP1
LOC283177
RNH1
KCNQ1OT1
CDKN1C
SLC22A18AS
ZNF195
HBD
OR51B4
OR52L1
OR56B4
LOC101927825
CSNK2A3
MICAL2
LINC00958
PTH
SPON1
INSC
SNORD14A
MRGPRX2
ANO5
LOC105376594
SLC5A12
BBOX1
BBOX1-AS1
CCDC34
LOC105376671
PAMR1
COMMD9
LOC105376633
API5
HSD17B12
EXT2
LOC221122
SYT13
AMBRA1
C11orf49
FOLH1
TRIM48
OR5T1
SLC43A1
CTNND1
FAM111A-DT
OR10V1
MS4A6E
MS4A1
MS4A13
MS4A15
SCGB2A1
SLC22A9
PLA2G16
CCDC88B
SLC22A11
MIR194-2HG
SPDYC
PC
KMT5B
LRP5
LOC338694
MYEOV
FGF19
FGF4
SHANK2
KRTAP5-8
P4HA3
RNF169
XRRA1
MOGAT2
DGAT2
LOC101928896
LOC101928944
MIR4300HG
DLG2
SYTL2
CCDC83
GRM5
FOLH1B
CHORDC1
MIR1261
KDM4D
LOC100129203
MTMR2
PGR
TRPC6
BIRC2
MSANTD4
GUCY1A2
SLN
ACAT1
C11orf65
C11orf53
C11orf88
ALG9
LOC101928823
ZBTB16
DSCAML1
BCL9L
MIR100HG
OR8D2
KIRREL3
ARHGAP32
LINC01395
NFRKB
TRIM6
OR52N4
RBMXL2
STK33
KRT8P41
LINC02545
RRAS2
LOC102724957
TPH1
MIR3159
NAV2-AS4
HTATIP2
PRMT3
NELL1
SLC17A6
LUZP2
LOC105376599
KIF18A
FSHB
MPPED2
EIF3M
FBXO3-DT
NAT10
LOC100507144
MIR3973
ALX4
LOC440040
OR9G1
LRRC55
APLNR
OR9I1
OR5B21
MPEG1
STX3
MS4A8
SLC3A2
MARK2
KDM2A
ANKRD13D
SLCO2B1
RPS3
SERPINH1
ACER3
PCF11
PICALM
TYR
NOX4
NAALAD2
MIR4490
FAT3
CNTN5
LOC100128386
ARHGAP42
YAP1
MMP7
MMP27
LINC02552
LOC105369473
ELMOD1
C11orf87
LOC105369486
SIK2
DLAT
NNMT
NXPE2
LINC00900
SIK3
RNF214
FXYD2
POU2F3
CRTAM
GRAMD1B
OR10D3
OR8A1
CCDC15
FEZ1
PATE3
PATE4
CDON
LOC101929427
LOC101929497
LINC02098
BARX2
PRDM10
LOC646383
SCGB1C1
SIRT3
PSMD13
NLRP6
B4GALNT4
PKP3
ANO9
LMNTD2
IRF7
DRD4
DEAF1
TMEM80
TALDO1
PNPLA2
CRACR2B
CHID1
MUC6
MUC2
MUC5AC
MUC5B
TOLLIP
TOLLIP-AS1
BRSK2
MOB2
DUSP8
KRTAP5-4
KRTAP5-5
FAM99A
FAM99B
KRTAP5-6
IFITM10
SYT8
MIR4298
TNNT3
MRPL23
MIR483
IGF2
INS
MIR4686
ASCL2
C11orf21
KCNQ1
KCNQ1-AS1
SLC22A18
PHLDA2
SNORA54
NAP1L4
CARS
CARS-AS1
OSBPL5
MRGPRG-AS1
MRGPRE
TSSC2
LOC101927708
ART5
NUP98
RHOG
RRM1
LOC100506082
OR52B4
TRIM21
OR52K2
OR52K1
OR52M1
C11orf40
OR52I2
TRIM68
OR51D1
OR51E2
OR51F2
OR51S1
OR51T1
OR51G1
OR51L1
OR52E2
OR52A5
OR51V1
HBE1
OR51B2
OR51B6
OR51M1
OR51Q1
OR51I1
OR52D1
UBQLN3
OR52H1
OR52B6
TRIM34
TRIM5
OR56B1
OR52N5
OR52N1
OR52E6
OR52E8
OR52E5
OR56A3
OR56A5
OR56A4
OR56A1
OR52B2
FAM160A2
CNGA4
CCKBR
CAVIN3
SMPD1
APBB1
TRIM3
TIMM10B
DNHD1
RRP8
TAF10
MRPL17
GVINP1
OR2AG2
OR2AG1
OR2D2
ZNF215
ZNF214
NLRP14
SYT9
LOC100506258
OLFML1
PPFIBP2
OVCH2
OR5P2
OR5P3
LOC283299
NLRP10
EIF3F
TUB
RIC3
C11orf16
TMEM9B-AS1
NRIP3
SCUBE2
DENND5A
TMEM41B
IPO7
LOC440028
SBF2-AS1
SBF2
AMPD3
RNF141
LYVE1
MRVI1-AS1
MRVI1
CTR9
EIF4G2
ZBED5
ZBED5-AS1
GALNT18
MIR4299
MIR8070
USP47
DKK3
LINC02547
MIR6124
PARVA
TEAD1
LOC105376557
RASSF10
ARNTL
BTBD10
FAR1
LINC02548
LOC101928132
COPB1
PSMA1
CYP2R1
CALCA
CALCB
SOX6
C11orf58
RPS13
PIK3C2A
NUCB2
NCR3LG1
ABCC8
USH1C
OTOG
LOC102723330
MYOD1
KCNC1
SAA3P
MRGPRX3
MRGPRX4
LOC494141
SAA2
SAA1
HPS5
LDHAL6A
TSG101
UEVLD
SPTY2D1OS
TMEM86A
MRGPRX1
ZDHHC13
E2F8
NAV2-AS5
MIR4486
MIR4694
NAV2-AS2
SLC6A5
LINC01495
GAS2
SVIP
CCDC179
LOC105376596
ANO3
MUC15
FIBIN
LGR4
LIN7C
MIR8087
LINC00678
BDNF-AS
METTL15
MIR8068
LINC02546
ARL14EP
DNAJC24
IMMP1L
PAX6
PAX6-AS1
RCN1
LOC107984322
WT1
CCDC73
PRRG4
DEPDC7
CSTF3
HIPK3
LOC105376617
CD59
FBXO3
LMO2
CAPRIN1
ABTB2
ELF5
APIP
PDHX
MIR1343
SLC1A2
FJX1
TRIM44
LDLRAD3
PRR5L
TRAF6
RAG1
C11orf74
LINC01493
LINC01499
HNRNPKP3
TTC17
MIR670
MIR129-2
ALKBH3
SEC14L1P1
C11orf96
ACCSL
ACCS
TP53I11
LOC101928812
CHST1
MIR7154
LOC100507384
DKFZp779M0652
SLC35C1
CRY2
MAPK8IP1
PEX16
LARGE2
PHF21A
LOC101928894
LOC105376662
LINC02489
DGKZ
CHRM4
MIR3160-1
HARBI1
ATG13
CKAP5
ARFGAP2
MIR6745
PACSIN3
ACP2
MADD
SPI1
RAPSN
CELF1
C1QTNF4
MTCH2
AGBL2
FNBP4
NUP160
OR4B1
OR4X2
OR4X1
OR4S1
OR4C3
OR4C5
TRIM49B
TRIM64C
OR4C13
OR4C12
OR4C45
OR4A15
OR4C15
OR4C16
OR4C11
OR4P4
OR4C6
OR5D13
OR5D16
TRIM51
OR5W2
OR5I1
OR5F1
OR5AS1
OR8J3
OR5T2
OR5T3
OR8K3
OR8K1
OR8J1
OR8U1
OR5AL1
OR5M10
OR5AP2
LOC101927120
OR5AK2
TNKS1BP1
SSRP1
P2RX3
PRG2
SLC43A3
RTN4RL2
SMTNL1
UBE2L6
SERPING1
YPEL4
ZDHHC5
OR6Q1
OR1S1
OR10W1
OR5B3
OR5B12
LPXN
ZFP91-CNTF
CNTF
GLYAT
GLYATL2
GLYATL1
LOC283194
GLYATL1B
FAM111B
FAM111A
DTX4
OR5AN1
OR5A2
OR5A1
OR4D6
OR4D10
OR4D11
OR4D9
MIR3162
OSBP
OR10V2P
MRPL16
GIF
TCN1
OOSP2
MS4A3
MS4A6A
MIR6503
MS4A4E
MS4A4A
MS4A7
MS4A14
MS4A5
MS4A12
LINC00301
MS4A18
MS4A10
PTGDR2
SLC15A3
CD6
CD5
PGA3
PGA4
PGA5
VWCE
DDB1
TKFC
CYB561A3
TMEM138
TMEM216
CPSF7
PPP1R32
LRRC10B
SYT7
LOC101927495
RPLP0P2
DAGLA
DKFZP434K028
FEN1
FADS1
FADS3
RAB3IL1
BEST1
LOC399900
LOC100507521
INCENP
SCGB1D1
SCGB1D4
ASRGL1
SCGB1A1
AHNAK
TUT1
MTA2
EML3
ROM1
B3GAT3
BSCL2
TTC9C
POLR2G
NXF1
WDR74
CHRM1
SLC22A8
SLC22A24
SLC22A25
SLC22A10
HRASLS5
LGALS12
HRASLS2
ATL3
RTN3
C11orf95
SPINDOC
NAA40
FLRT1
MACROD1
KCNK4
LOC102723878
MIR1237
LOC100996455
LOC105369342
SLC22A12
RASGRP2
PYGM
SF1
MAP4K2
EHD1
PPP2R5B
MAJIN
BATF2
MIR6879
SAC3D1
NAALADL1
VPS51
MRPL49
SYVN1
SLC22A20P
POLA2
CDC42EP2
DPF2
TIGD3
MALAT1
LTBP3
EHBP1L1
MAP3K11
RELA
KAT5
AP5B1
OVOL1
CFL1
SNX32
CTSW
FIBP
C11orf68
SART1
EIF1AD
CATSPER1
TMEM151A
CD248
LOC102724064
NPAS4
MRPL11
DPP3
BBS1
ZDHHC24
CTSF
C11orf80
C11orf86
SYT12
SSH3
RAD9A
POLD4
CABP4
CABP2
GSTP1
LOC105369360
ALDH3B1
NDUFS8
CHKA
C11orf24
PPP6R3
GAL
TESMIN
CPT1A
LOC105369364
IGHMBP2
MRGPRD
MRGPRF
LOC102724265
CCND1
LTO1
FGF3
LOC101928443
PPFIA1
MIR548K
CTTN
SHANK2-AS1
SHANK2-AS3
MIR3664
FLJ42102
DHCR7
KRTAP5-9
DEFB108B
DEFB131B
RNF121
IL18BP
NUMA1
LAMTOR1
FOLR3
FOLR1
FOLR2
PHOX2A
CLPB
LINC01537
PDE2A
STARD10
MIR4692
P2RY6
ARHGEF17
RELT
PLEKHB1
MRPL48
PAAF1
DNAJB13
UCP2
UCP3
C2CD3
PPME1
P4HA3-AS1
KCNE3
LOC100287896
POLD3
CHRDL2
NEU3
OR2AT4
ARRB1
MIR326
GDPD5
MAP6
WNT11
THAP12
EMSY
LRRC32
GDPD4
CLNS1A
RSF1
AAMDC
INTS4
KCTD14
THRSP
ALG8
KCTD21-AS1
USP35
GAB2
LOC101928865
NARS2
MIR708
MIR5579
FAM181B
PRCP
DDIAS
RAB30
SNORA70E
RAB30-AS1
PCF11-AS1
ANKRD42
CCDC90B
TMEM126A
CREBZF
CCDC89
EED
CCDC81
ME3
PRSS23
FZD4
LOC100506368
TMEM135
LOC105369423
MIR3166
CTSC
GRM5-AS1
TRIM77
TRIM49D2
TRIM53AP
TRIM49C
UBTFL1
MTNR1B
SLC36A4
SMCO4
CEP295
MED17
HEPHL1
PANX1
IZUMO1R
GPR83
MRE11
MIR548L
ANKRD49
C11orf97
CWC15
KDM4E
ENDOD1
FAM76B
CEP57
MIR1260B
CCDC82
JRKL
LOC105369443
MIR3920
ANGPTL5
CEP126
CFAP300
BIRC3
TMEM123
LOC102723838
MMP20
MMP10
WTAPP1
MMP3
MMP13
DCUN1D5
DDI1
CASP12
CASP17P
CASP4
CASP5
CASP1
CARD16
CARD17
CARD18
KBTBD3
AASDHPPT
LOC101928535
RAB39A
CUL5
NPAT
KDELC2
DDX10
ZC3H12C
RDX
FDX1
ARHGAP20
LINC02550
COLCA2
COLCA1
MIR4491
POU2AF1
LOC100132078
BTG4
LAYN
PPP2R1B
CRYAB
DIXDC1
SDHD
PTS
LOC283140
LOC387810
LOC101928847
NCAM1-AS1
LOC105369499
TTC12
ZW10
USP28
HTR3A
LOC101928940
RBM7
REXO2
NXPE1
NXPE4
LOC105369509
LOC105369507
LOC101929011
ZPR1
APOA4
APOA1
PAFAH1B2
PCSK7
TMPRSS13
IL10RA
TMPRSS4
SMIM35
SCN4B
SCN2B
JAML
[truncated: 13,987 more rows]
