# Supplementary material for: LncRNA REG1CP promotes tumorigenesis through an enhancer complex to recruit FANCJ helicase for REG3A transcription
Source: Nat Commun. 2019 Nov 25;10:5334. doi: 10.1038/s41467-019-13313-z (PMC6877513; doi:10.1038/s41467-019-13313-z)
Supplement: Supplementary file 6 — Source Data [file 41467_2019_13313_MOESM6_ESM.xlsx]

## Sheet: Figure 1
Figure 1a
	REG1CP		CCAT1		CCAL
	Normal	CRC	Normal	CRC	Normal	CRC
sample 1	1	3.48	1	2.76	1	2.01
sample 2	1.23	2.89	1.43	2.93	0.87	1.79
sample 3	1.08	4.15	1.87	3.78	1.43	3.38
sample 4	1.63	2.79	1.06	4.12	1.56	1.99
sample 5	1.14	3.42	1.39	4.44	1.08	2.06
Figure 1b
	sample 1	sample 2	sample 3	sample 4	sample 5	sample 6	sample 7	sample 8	sample 9	sample 10	sample 11	sample 12	sample 13	sample 14	sample 15	sample 16	sample 17	sample 18	sample 19	sample 20	sample 21	sample 22	sample 23	sample 24	sample 25	sample 26	sample 27	sample 28	sample 29	sample 30	sample 31	sample 32	sample 33	sample 34	sample 35	sample 36	sample 37	sample 38	sample 39	sample 40	sample 41	sample 42	sample 43	sample 44	sample 45	sample 46	sample 47	sample 48	sample 49
Normal (n=49)	12.897	26.4057	22.6862	18.4948	17.963	12.532	9.938	14.9855	19.0385	18.017	24.6665	6.537	7.708	14.589	12.9695	14.0885	5.3615	14.1765	16.495	6.9975	6.4155	14.153	4.07	8.751	8.189	17.977	12.13	15.397	10.9815	8.01	3.593	7.9705	11.364	16.761	5.796	11.341	9.7765	8.1325	6.2265	11.469	5.782	11.611	6.9725	9.6775	12.9	0	12.4585	9.311	11.6035
CRC (n=49)	22.1113	21.2176	14.7737	15.9093	13.3655	12.3975	19.024	10.0395	15.6495	10.455	18.778	16.012	12.3455	15.23	10.192	15.897	9.652	15.724	16.685	14.5235	16.3085	15.8105	13.116	16.761	15.6045	27.8055	17.702	14.1855	16.825	14.841	14.8345	16.592	14.055	16.4185	15.169	16.9422	13.976	14.3065	14.052	8.672	16.3635	14.5425	10.13	12.201	12.9185	12.363	14.473	14.3365	14.4815
Figure 1c
	sample 1	sample 2	sample 3	sample 4	sample 5	sample 6	sample 7	sample 8	sample 9	sample 10	sample 11	sample 12	sample 13	sample 14	sample 15	sample 16	sample 17	sample 18	sample 19	sample 20	sample 21	sample 22	sample 23	sample 24	sample 25	sample 26	sample 27	sample 28	sample 29	sample 30	sample 31	sample 32	sample 33	sample 34	sample 35	sample 36	sample 37	sample 38	sample 39	sample 40	sample 41	sample 42	sample 43	sample 44	sample 45	sample 46	sample 47	sample 48	sample 49
Normal (n=101)	22.7766	10.1103	3.83205	8.58876	16.2572	8.89576	15.478	15.917	11.9646	10.765	12.6634	2.27172	11.7014	14.4685	6.7265	8.4349	8.05577	18.6357	18.9347	8.59803	15.0545	6.21478	3.60778	3.72066	18.7485	18.0885	6.46935	6.22144	9.87993	7.17177	6.26618	7.16628	0.76149	4.00145	2.24915	11.1451	8.70425	2.86615	4.31792	11.6481	16.8249	19.8065	18.6081	18.9894	5.47618	11.1722	12.6231	15.198	23.741
CRC (n=101)	19.6557	15.1624	19.6417	17.5039	15.7605	16.9067	15.9757	9.09557	14.3065	13.2852	8.88512	11.4719	19.5237	15.425	14.4242	18.9548	18.3221	18.5842	8.51565	20.1726	17.9281	0.878349	11.3133	15.8804	18.2919	19.5869	19.4838	19.3977	18.6614	13.1128	14.6725	10.1738	16.4503	5.0559	17.3672	18.1709	13.8149	14.9471	11.7272	14.6502	19.3195	19.2437	16.6168	16.8579	18.6862	12.3833	10.7759	19.3999	17.0456
Figure 1e
	sample 1	sample 2	sample 3	sample 4	sample 5	sample 6	sample 7	sample 8	sample 9	sample 10	sample 11	sample 12	sample 13	sample 14	sample 15	sample 16	sample 17	sample 18	sample 19	sample 20
Normal (n=20)	1	4	7	3	2	6	6	5	1	3	7	3	8	7	11	7	13	7	3	4
CRC (n=20)	3	11	22	6	12	9	18	14	7	20	16	8	18	15	11	21	9	10	5	7
Figure 1f
		sample 1	sample 2	sample 3	sample 4	sample 5	sample 6	sample 7	sample 8	sample 9	sample 10	sample 11	sample 12	sample 13	sample 14	sample 15	sample 16	sample 17	sample 18	sample 19	sample 20	sample 21	sample 22	sample 23	sample 24	sample 25	sample 26	sample 27	sample 28	sample 29	sample 30	sample 31	sample 32	sample 33	sample 34	sample 35	sample 36	sample 37	sample 38	sample 39	sample 40	sample 41	sample 42	sample 43	sample 44	sample 45	sample 46	sample 47	sample 48
Watanabe	Normal (n=53)	3.02	4.44	6.2	4.34	5.55	4.36	3.35	2.61	2.63	2.98	3.73	2.54	0.85	2.79	2.79	3.54	2.56	5.14	5.1	0.68	3.84	2.23	2.43	6.08	3.93	2.1	3.57	0	1	1.32	3.19	1.14	1.77	3.74	4.83	4.99	4.99	5.35	3.45	3.67	3.93	2.63	2.46	4.66	1.26	3.32	3.61	3.31
	CRC (n=68)	8.91	8.88	8.74	9.65	8.45	8.74	9.08	9.56	8.89	9.3	9.09	8.97	8.61	8.54	8.59	9.13	10.01	7.98	9.11	9.23	9.61	9.06	8.81	8.85	9.66	9.46	9.48	8.78	8.81	9.13	8.23	10.12	8.85	10.13	9.61	8.88	9.39	9.14	8.78	10.26	8.56	8.35	8.75	9.2	9.6	9.6	9.89	8.87
Skrzypczak	Normal (n=54)	0.68	0.26	0.77	0	3.29	0.14	3.25	2.49	0.38	0	1.63	4.29	3.82	2.7	0.49	2.14	3.47	3.78	1.32	0.14	1	0	2.87	0.38	0.38	1.38	0	2.96	2.32	3.66	0.77	0.58	1.2	1.2	0.68	0.26	0.77	0	3.29	0.14	3.25	2.49	0.38	0	0.68	0.26	0.77	0
	CRC (n=112)	0.38	3.15	4.39	1.63	0	4.62	2.85	0	2.1	3.99	3.52	1.96	4.5	0	3.42	3.88	3.29	4.32	2.94	4.88	4.32	4.28	3.29	2.23	0	3.04	1.26	3.1	4.81	3.45	2.07	3.19	3.28	3.09	2.63	7.56	3.2	3.6	2.68	1.38	1.77	4.42	4.06	4.16	2.72	1.72	4.13	5.31
Berthet	Normal (n=40)	2.68	2.63	2.89	3.12	2.94	2.74	3.47	3.04	3.41	2.51	2.54	2.91	2.56	2.68	3.29	2.89	3.19	3.6	2.94	2.7	2.87	2.79	2.77	3.05	2.54	2.58	3.2	2.54	3.72	2.51	2.49	2.7	2.68	2.79	2.49	2.56	2.66	2.58	2.79	2.74
	CRC (n=74)	2.81	4.17	4.46	2.77	3.25	2.94	2.72	3.41	3.81	3.34	2.87	2.79	3.02	2.54	2.94	2.87	3.82	3.12	2.96	3.72	3.02	3.45	2.74	3.41	3.46	2.94	2.68	2.79	2.79	3.31	3.71	3.05	3.86	3.02	2.41	3.23	2.87	2.9	3.4	4.2	2.8	2.9	2.7	3	2.9	3.7	2.7	4.6
Figure 1g
	Repeat 1	Repeat 2	Repeat 3
FHC	7.5	14.6	19.2
LIM1215	88.6	100.6	114.5
HT-29	69.8	80.1	90.6
Figure 1h
	sample 1	sample 2	sample 3	sample 4	sample 5	sample 6	sample 7	sample 8	sample 9	sample 10
Normal (n=10)	0	0.76149	2.24915	2.27172	2.86615	3.22298	3.60778	3.72066	3.83205	4.07441
Adenoma (n=10)	18.0118	14.9191	17.337	12.1129	15.1415	11.1711	10.4135	17.0469	17.6221	15.3085
CRC (n=10)	25.0378	16.4503	17.3672	11.4719	14.9471	11.1879	11.3133	15.8804	19.6417	15.7571
Figure 1i
	sample 1	sample 2	sample 3	sample 4	sample 5	sample 6	sample 7	sample 8	sample 9	sample 10	sample 11	sample 12	sample 13	sample 14	sample 15
Normal (n=8)	2.54	3.63	4.14	2.91	2.66	1.54	2.93	3.1
Adenoma (n=15)	2.72	4.67	1.32	6.82	3.68	4.37	3.17	5.39	6.19	4.5	4.37	4.67	5.68	5.13	4.35
CRC (n=15)	7.36	5.32	6.09	7.06	3.42	4.73	4.52	6.81	2.58	4.94	2.74	4.35	1.2	1.72	2.2
Figure 1j
Cohort 1 (n=49)：0=alive, 1=dead	sample 1	sample 2	sample 3	sample 4	sample 5	sample 6	sample 7	sample 8	sample 9	sample 10	sample 11	sample 12	sample 13	sample 14	sample 15	sample 16	sample 17	sample 18	sample 19	sample 20	sample 21	sample 22	sample 23	sample 24	sample 25	sample 26	sample 27	sample 28	sample 29	sample 30	sample 31	sample 32	sample 33	sample 34	sample 35	sample 36	sample 37	sample 38	sample 39	sample 40	sample 41	sample 42	sample 43	sample 44	sample 45	sample 46	sample 47	sample 48	sample 49
Months elapsed	25	43	76	78	107	55	11	7	12	23	16	37	28	69	123	117	5	3	17	88	16	29	7	11	36	44	46	52	16	6	42	35	31	10	32	29	54	88	86	90	95	44	16	75	13	18	20	66	46
High REG1CP (n=12)	1	0	1	1	0	1	1	1	1	0	1	1
Low REG1CP (n=37)													0	0	0	0	0	0	0	1	1	0	1	0	1	0	0	0	0	1	1	0	0	0	1	1	0	0	1	0	0	0	0	1	1	0	1	0	0
Cohort 2 (n=101)：0=alive, 1=dead	sample 1	sample 2	sample 3	sample 4	sample 5	sample 6	sample 7	sample 8	sample 9	sample 10	sample 11	sample 12	sample 13	sample 14	sample 15	sample 16	sample 17	sample 18	sample 19	sample 20	sample 21	sample 22	sample 23	sample 24	sample 25	sample 26	sample 27	sample 28	sample 29	sample 30	sample 31	sample 32	sample 33	sample 34	sample 35	sample 36	sample 37	sample 38	sample 39	sample 40	sample 41	sample 42	sample 43	sample 44	sample 45	sample 46	sample 47	sample 48	sample 49
Months elapsed	90	45	46	15	83	100	41	44	9	42	73	34	71	78	65	47	66	58	97	34	94	72	66	6	67	99	36	45	101	96	91	117	72	92	93	64	85	32	31	111	93	24	71	51	110	89	53	75	12
High REG1CP (n=26)	0	1	1	1	1	0	1	1	1	1	1	1	1	1	1	1	1	1	0	1	0	1	1	1	1	0
Low REG1CP (n=75)																											1	1	0	0	0	0	1	0	0	1	0	1	1	0	0	1	1	1	0	0	1	1	1
Figure 1k
CRC patients (n=170)：0=alive, 1=dead	sample 1	sample 2	sample 3	sample 4	sample 5	sample 6	sample 7	sample 8	sample 9	sample 10	sample 11	sample 12	sample 13	sample 14	sample 15	sample 16	sample 17	sample 18	sample 19	sample 20	sample 21	sample 22	sample 23	sample 24	sample 25	sample 26	sample 27	sample 28	sample 29	sample 30	sample 31	sample 32	sample 33	sample 34	sample 35	sample 36	sample 37	sample 38	sample 39	sample 40	sample 41	sample 42	sample 43	sample 44	sample 45	sample 46	sample 47	sample 48	sample 49
Months elapsed	31.27	19.02	10.05	47.01	25.92	63.37	12.75	11.99	21.12	22.6	37.02	3.48	17.74	43.99	24.51	12.39	57.98	17.84	30.98	33.08	33.64	14.03	26.61	3.02	20.4	10.28	17.48	13.34	26.41	21.22	19.65	6.96	16.2	98.16	2.96	10.68	71.48	49.8	3.48	15.6	12.94	35.78	21.42	14.49	14.98	15.01	15.01	15.01	15.11
High REG1CP (n=43)	0	0	1	0	1	1	0	0	1	1	0	0	0	0	0	0	0	0	0	1	0	0	1	1	0	1	0	0	0	0	0	0	1	0	1	1	1	1	1	0	0	0	0
Low REG1CP (n=127)																																												0	0	0	0	0	0
[truncated: 121 more columns]

## Sheet: Figure 2
Figure 2a
LIM1215		sh-Ctrl	sh-REG1CP1	sh-REG1CP2
	Repeat1	1	0.379	0.481
	Repeat2	1	0.591	0.707
	Repeat3	1	0.21	0.33
HT-29		sh-Ctrl	sh-REG1CP1	sh-REG1CP2
	Repeat1	1	0.419	0.488
	Repeat2	1	0.55	0.5
	Repeat3	1	0.2	0.3
Figure 2b
LIM1215		REG1A			REG1B			REG3A
		sh-Ctrl	sh-REG1CP1	sh-REG1CP2	sh-Ctrl	sh-REG1CP1	sh-REG1CP2	sh-Ctrl	sh-REG1CP1	sh-REG1CP2
	Repeat1	1	1.2	1	1	0.9	1.16	1	0.24	0.43
	Repeat2	1	1.4	1.3	1	1.2	1.36	1	0.34	0.56
	Repeat3	1	1	1.1	1	0.8	1	1	0.26	0.5
HT-29		REG1A			REG1B			REG3A
		sh-Ctrl	sh-REG1CP1	sh-REG1CP2	sh-Ctrl	sh-REG1CP1	sh-REG1CP2	sh-Ctrl	sh-REG1CP1	sh-REG1CP2
	Repeat1	1	0.9	1.1	1	1.1	1.3	1	0.35	0.55
	Repeat2	1	1	1.3	1	1.3	1.4	1	0.45	0.63
	Repeat3	1	0.8	1	1	1.4	1.33	1	0.3	0.5
Figure 2c
Figure 2d
	LIM1215			HT-29
sh-Ctrl	+	-	-	+	-	-
sh-REG1CP1	-	+	+	-	+	+
pc-Ctrl	+	+	-	+	+	-
pc-REG1CP-R	-	-	+	-	-	+
Repeat1	1	0.18	0.8	1	0.3	0.95
Repeat2	1	0.21	0.75	1	0.25	0.84
Repeat3	1	0.17	0.84	1	0.23	0.75
Figure 2e
SW480		REG1A		REG1B		REG3A
		pc-ctrl	pc-REG1CP	pc-ctrl	pc-REG1CP	pc-ctrl	pc-REG1CP
	Repeat1	1	0.8	1	1.1	1	1.75
	Repeat2	1	0.95	1	1.2	1	1.8
	Repeat3	1	1.25	1	0.75	1	2.1
COLO 205		REG1A		REG1B		REG3A
		pc-ctrl	pc-REG1CP	pc-ctrl	pc-REG1CP	pc-ctrl	pc-REG1CP
	Repeat1	1	1.1	1	1.2	1	1.5
	Repeat2	1	1.2	1	1.05	1	1.68
	Repeat3	1	1.15	1	0.95	1	1.95
Figure 2f
Figure 2g
	LIM1215										HT-29
	GAPDH		REG1A		REG1B		REG3A				GAPDH		REG1A		REG1B		REG3A
Repeat1	1	1.1	1	1.1	1	1.2	1	0.4		Repeat1	1	1.1	1	1	1	0.9	1	0.6
Repeat2	1	1.3	1	1.2	1	1.3	1	0.2		Repeat2	1	0.8	1	0.7	1	1	1	0.4
Repeat3	1	1.1	1	0.8	1	1.1	1	0.2		Repeat3	1	1.2	1	1.3	1	1.1	1	0.3
Figure 2h
SW480		pc-ctrl	pc-REG1CP
	Repeat1	1	1.8
	Repeat2	1	1.42
	Repeat3	1	1.53
COLO 205		pc-ctrl	pc-REG1CP
	Repeat1	1	1.813
	Repeat2	1	1.42
	Repeat3	1	1.48
Figure 2i
LIM1215		sh-ctrl	sh-REG1CP1	sh-REG1CP2
	Repeat1	1	2.032	1.903
	Repeat2	1.3	2.323	2.073
	Repeat3	0.8	1.702	1.734
HT-29		sh-ctrl	sh-REG1CP1	sh-REG1CP2
	Repeat1	1	2	1.821
	Repeat2	1.4	2.179	1.978
	Repeat3	0.9	1.821	1.5
Figure 2j
SW480		pc-ctrl	pc-REG1CP
	Repeat1	1	0.4
	Repeat2	1	0.28
	Repeat3	1	0.3
COLO 205		pc-ctrl	pc-REG1CP
	Repeat1	1	0.42
	Repeat2	1	0.5
	Repeat3	1	0.31
Figure 2k
Cohort 1 (n=49)		sample 1	sample 2	sample 3	sample 4	sample 5	sample 6	sample 7	sample 8	sample 9	sample 10	sample 11	sample 12	sample 13	sample 14	sample 15	sample 16	sample 17	sample 18	sample 19	sample 20	sample 21	sample 22	sample 23	sample 24	sample 25	sample 26	sample 27	sample 28	sample 29	sample 30	sample 31	sample 32	sample 33	sample 34	sample 35	sample 36	sample 37	sample 38	sample 39	sample 40	sample 41	sample 42	sample 43	sample 44	sample 45	sample 46	sample 47	sample 48
	REG3A	0.198078	2.12482	2.92992	1.7836	0.606124	5.93134	2.93098	2.64109	3.0988	2.16531	2.09306	7.50076	1.41981	0.586406	3.11069	2.7472	1.20066	3.36266	1.09334	1.14015	1.29021	0.609887	2.65749	0.985873	1.55286	2.82822	0.556153	1.77066	2.00652	1.54323	2.1766	0	0.0108371	1.53134	1.90657	1.65205	1.05014	1.96196	1.76027	0.458017	3.74155	3.66585	1.53642	2.36243	2.41035	0.84168	2.9516	2.19571
	REG1CP	2.10044	1.97415	0.457566	2.17494	0.295009	2.12286	2.41215	1.76148	2.29882	2.08689	1.12149	5.75976	2.7183	1.65973	2.1489	1.33778	2.4543	2.43503	1.85705	1.8551	2.38416	1.62044	3.11626	2.33193	1.95579	2.48956	1.59666	1.69615	1.61954	0	2.31537	1.7672	0.438902	1.06233	1.27832	1.1111	1.74628	1.70518	1.74883	0.411659	4.04564	3.77661	1.83679	2.17863	1.41288	0.536736	3.04221	2.20956
Cohort 2 (n=101)		sample 1	sample 2	sample 3	sample 4	sample 5	sample 6	sample 7	sample 8	sample 9	sample 10	sample 11	sample 12	sample 13	sample 14	sample 15	sample 16	sample 17	sample 18	sample 19	sample 20	sample 21	sample 22	sample 23	sample 24	sample 25	sample 26	sample 27	sample 28	sample 29	sample 30	sample 31	sample 32	sample 33	sample 34	sample 35	sample 36	sample 37	sample 38	sample 39	sample 40	sample 41	sample 42	sample 43	sample 44	sample 45	sample 46	sample 47	sample 48
	REG3A	0.935645	1.13333	1.90967	2.10149	2.20289	2.31097	2.41634	2.48372	2.53736	2.57874	2.58423	2.6551	2.66273	2.67827	2.80173	2.81659	2.85909	2.93685	2.96139	2.97261	3.04718	3.05429	3.11078	3.16265	3.18674	3.20612	3.23633	3.23638	3.25868	3.25915	3.31028	3.32811	3.34779	3.48066	3.4992	3.50276	3.5438	3.65978	3.76549	3.80366	3.85801	3.93193	3.99629	4.19092	4.19449	4.21198	4.23214	4.30227
	REG1CP	1.77851	3.07207	4.99083	2.30132	2.13635	2.13661	2.17836	2.15267	2.49207	2.9309	2.37401	2.90558	2.9752	2.89447	2.85408	2.85338	3.09167	3.06124	3.01768	2.34535	2.84107	3.19133	3.02711	3.42225	3.16445	3.14005	3.43008	2.69322	4.87306	2.69603	3.3753	3.70676	2.3652	4.22424	3.37976	3.80016	3.2473	3.61179	3.55794	3.63751	3.0238	4.06578	3.92827	4.50489	3.84491	3.28996	4.52177	3.18719
Figure 2l
Marisa	Sample name	gsm971957	gsm971958	gsm971959	gsm971960	gsm971961	gsm971962	gsm971963	gsm971964	gsm971965	gsm971966	gsm971967	gsm971968	gsm971969	gsm971970	gsm971971	gsm971972	gsm971973	gsm971974	gsm971975	gsm971976	gsm971977	gsm971978	gsm971979	gsm971980	gsm971981	gsm971982	gsm971983	gsm971984	gsm971985	gsm971986	gsm971987	gsm971988	gsm971989	gsm971990	gsm971991	gsm971992	gsm971993	gsm971994	gsm971995	gsm971996	gsm971997	gsm971998	gsm971999	gsm972000	gsm972001	gsm972002	gsm972003	gsm972004
	REG1CP 207778_at	4.12	4.47	5.17	4.38	4.26	4.92	4	5.2	4.29	3.7	4.8	3.8	4.48	5.17	4.78	4.38	4.53	5.83	4.5	4.4	4.55	4.26	5.63	4.86	4.02	3.98	4.1	4.68	4.64	4.97	4.54	4.75	4.42	4.06	4.73	4.73	4.64	4.42	4.75	3.88	4.9	4.55	3.79	4.39	3.85	3.9	5.21	4.12
	REG3A 205815_at	3.29	11.22	11.63	8.08	3.23	11.63	3.78	7.99	4.49	4.93	9.55	3.77	7.7	9.65	11.64	3.47	6.36	11.9	11.81	4.63	8.14	5.75	10.49	5.28	3.75	3.85	6.27	6.22	11.93	11.42	12.16	3.14	6.46	6.53	4.52	11.18	10.28	8.7	11.01	3.94	4.04	7.44	7.21	8.63	6.79	5.16	11.82	8.94
Domany	Sample name	gsm1012278	gsm1012279	gsm1012280	gsm1012281	gsm1012282	gsm1012283	gsm1012284	gsm1012285	gsm1012286	gsm1012287	gsm1012288	gsm1012289	gsm1012290	gsm1012291	gsm1012292	gsm1012293	gsm1012294	gsm1012295	gsm1012296	gsm1012297	gsm1012298	gsm1012299	gsm1012300	gsm1012301	gsm1012302	gsm1012303	gsm1012304	gsm1012305	gsm1012306	gsm1012307	gsm1012308	gsm1012309	gsm1012310	gsm1012311	gsm1012312	gsm1012313	gsm1012314	gsm1012315	gsm1012316	gsm1012317	gsm1012318	gsm1012319	gsm1012320	gsm1012321	gsm1012322	gsm1012323	gsm1012324	gsm1012325
	REG1CP 207778_at	5.28	2.32	3.52	2.61	4.87	3.77	4.04	2.54	3.81	5.13	3.9	3.52	1.26	2.79	3.34	4.27	2.74	1.77	3.42	4.48	3.97	6.34	6.5	1.85	2.61	2.51	2.46	4.78	2.2	4.45	3	3.12	2.38	3.19	2.17	1.58	2.72	2.29	3.02	2.17	0.93	2.51	2.79	2.46	5.13	4.69	2.98	3.61
	REG3A 205815_at	8.3	5.52	5.2	3.94	7.49	5.34	5.41	5.12	4.93	5.16	5.16	5.16	5.05	5.15	4.61	4.75	4.67	6.79	5.45	5.38	4.38	8.77	11.68	5.31	4.64	4.78	4.58	9.55	4.66	7.73	6.44	6.71	8.95	8.07	6.06	5.08	4.85	4.49	4.87	4.78	3.49	6.33	4.69	4.67	8.69	9.35	5.33	4.44
[truncated: 518 more columns]

## Sheet: Figure 3
Figure 3a
	LIM1215			HT-29
sh-Ctrl	+	-	-	+	-	-
sh-REG1CP1	-	+	+	-	+	+
pc-Ctrl	+	+	-	+	+	-
pc-REG3A	-	-	+	-	-	+
Repeat 1	0.0042	0.0053	0.0169	0.0274	0.0324	0.0413
Repeat 2	0.0033	0.0042	0.0135	0.0219	0.026	0.033
Repeat 3	0.003	0.0038	0.0122	0.0197	0.0234	0.0297
Figure 3b
	LIM1215			HT-29
sh-Ctrl	+	-	-	+	-	-
sh-REG1CP1	-	+	+	-	+	+
pc-REG3A	-	-	+	-	-	+
G0/G1 (%)	61	83	73	63	85	80
S (%)	15	13	17	18	10	13
G2/M (%)	24	4	10	19	5	7
Figure 3c
	LIM1215			HT-29
sh-Ctrl	+	-	-	+	-	-
sh-REG1CP1	-	+	-	-	+	-
sh-REG1CP2	-	-	+	-	-	+
Repeat 1	0.92	0.12	0.32	1	0.09375	0.25
Repeat 2	1	0.2	0.4	1.09375	0.15625	0.3125
Repeat 3	1.24	0.24	0.3	0.96875	0.1875	0.234375
Figure 3d
	SW480				COLO 205
×10^5	pc-ctrl		pc-REG1CP		pc-ctrl		pc-REG1CP
Days	Mean	SD	Mean	SD	Mean	SD	Mean	SD
0	2	0.3	2	0.2	2	0.3	2	0.2
1	2.5	0.1	3.2	0.3	2.5	0.1	3.2	0.3
2	3	0.3	4.3	0.25	3.2	0.3	4	0.3
3	3.4	0.2	5	0.35	3.8	0.2	5	0.25
4	4.2	0.4	6	0.2	4.3	0.4	5.8	0.3
Figure 3e
	SW480				COLO 205
×10^5	pc-REG1CP1 + si-ctrl		pc-REG1CP1 + si-REG3A		pc-REG1CP1 + si-ctrl		pc-REG1CP1 + si-REG3A
Days	Mean	SD	Mean	SD	Mean	SD	Mean	SD
0	2	0.3	2	0.2	2	0.3	2	0.2
1	2.4	0.1	3.1	0.3	2.6	0.2	3.1	0.35
2	2.8	0.3	4.4	0.25	3.1	0.35	4.1	0.27
3	3.4	0.2	5.2	0.35	3.4	0.37	5	0.31
4	4	0.4	6.1	0.2	4.2	0.3	5.7	0.5
Figure 3g
	sh-LacZ (Dox)		sh-REG1CP (Dox)		sh-LacZ (withdraw Dox)		sh-REG1CP (withdraw Dox)
Days	Mean	SD	Mean	SD	Mean	SD	Mean	SD
7	87.48	19.5392	86.5433	31.3501	93.1167	16.511	89.8567	21.8889
9	125.233	29.4423	128.223	46.7152	127.913	14.8276	124.463	30.4944
11	246.08	49.5967	238.323	69.7963	262.157	11.5335	250.593	58.7915
13	376.595	37.8401	363.587	84.168	383.74	42.7563	383.452	37.0169
15	561.063	40.9	502.707	137.48	539.453	46.4935	516.533	47.9504
17	775.237	172.458	664.823	207.307	744.523	118.219	601.983	61.9526
19	1002	229.149	778.153	244.226	1104.21	222.686	740.789	48.6458
21	1260.63	203.387	855.7	298.457	1247.94	228.256	896.487	68.5754
23	1492.97	181.303	925.403	338.461	1499.64	245.47	975.156	77.7071
25	1655.87	177.606	997.873	391.361	1720.39	275.156	1150.35	136.814
27	1788.42	198.373	1131.97	426.862	1912.11	279.651	1315.46	146.46
29	1901.27	228.133	1202.2	450.496	2041.71	276.68	1488.13	158.462
31	2038.09	229.846	1257.25	490.553	2209.99	368.772	1739.84	123.429
Figure 3h
	pc-Vector		pc-REG3A		pc-Vector + Dox		pc-REG3A + Dox
Days	Mean	SD	Mean	SD	Mean	SD	Mean	SD
0	0	0	0	0	0	0	0	0
5	43	5.19761	69	10.2345	30.194	5.19761	46	10.2345
9	54.7611	21.8886	98	50.9272	54	21.8886	51	50.9272
13	189	94.8253	323	105.905	163	94.8253	165	105.905
15	268	113.283	465	170.428	242	113.283	248	120.428
19	420	211.103	780	114.66	378	211.103	400	114.66
23	1169	606.921	1330	115.531	600	96.9208	680	115.531
27	1420	289	1892	331.065	965	122.983	1198	331.065
31	1936.36	560	2265	296	1100	308.334	1540	199.771
35	2310	165.95	2654	433.63	1271.63	265.95	2000	333.63

## Sheet: Figure 4
Figure 4b
	Non-TFR region			TFR region
Antisense REG1CP	-	+	-	-	+	-
REG1CP	-	-	+	-	-	+
Repeat 1	1	0.8	1.5	1	2.4	17
Repeat 2	1	1.2	1.8	1	2.9	22
Repeat 3	1	0.4	1.2	1	1.9	15
Figure 4c
Figure 4d
Figure 4e
	LIM1215				HT-29
	Ctrl	REG1CP	REG1CP-Deaza	REG1CP-ΔTFO	Ctrl	REG1CP	REG1CP-Deaza	REG1CP-ΔTFO
Repeat 1	1	7	2.1	0.8	1	8.5	1.4	1.2
Repeat 2	1	5.5	1.5	1.2	1	6.8	2.4	1.5
Repeat 3	1	8.1	1.1	1.4	1	7.1	0.7	0.7
Figure 4f
Figure 4g
	LIM1215						HT-29
	-proteinase K			+proteinase K			-proteinase K			+proteinase K
Repeat 1	1	1.1	5.1	1	0.9	5.5	1	1.6	5.4	1	2	5.8
Repeat 2	1	1.3	5.3	1	1.3	4.2	1	1.7	4.7	1	0.8	6
Repeat 3	1	1.2	4.3	1	1.1	4.5	1	1.1	6	1	1.3	4.7
Figure 4h
Figure 4i
LIM1215		＋UV/TFR			−UV/TFR			＋UV/Ctrl
		−	TFO	Ctrl	−	TFO	Ctrl	−	TFO	Ctrl
	Repeat 1	1	5	1.4	1	1.2	1.5	1	0.8	1.4
	Repeat 2	1	4.5	1.2	1	1.4	1.1	1	0.7	1.1
	Repeat 3	1	5.4	1.1	1	1.1	1.2	1	1	0.8
HT-29		＋UV/TFR			−UV/TFR			＋UV/Ctrl
		−	TFO	Ctrl	−	TFO	Ctrl	−	TFO	Ctrl
	Repeat 1	1	3.5	1.1	1	1.3	1.32	1	1.1	0.9
	Repeat 2	1	4.5	0.8	1	1.25	1.1	1	1.41	1.4
	Repeat 3	1	4.1	1.2	1	1.1	0.9	1	1.25	1.1
Figure 4j
	LIM1215				HT-29
sh-Ctrl	+	-	-	-	+	-	-	-
sh-REG1CP1	-	+	+	+	-	+	+	+
pc-Ctrl	+	+	-	-	+	+	-	-
pc-REG1CP-R	-	-	+	-	-	-	+	-
pc-REG1CP-ΔTFO	-	-	-	+	-	-	-	+
Repeat 1	1	0.23	0.91	0.25	1	0.31	0.8	0.35
Repeat 2	1	0.27	0.7	0.27	1	0.28	0.9	0.41
Repeat 3	1	0.14	0.62	0.31	1	0.12	0.65	0.24
Figure 4k
	LIM1215				HT-29
sh-Ctrl	+	-	-	-	+	-	-	-
sh-REG1CP1	-	+	+	+	-	+	+	+
pc-Ctrl	+	+	-	-	+	+	-	-
pc-REG1CP-R	-	-	+	-	-	-	+	-
pc-REG1CP-ΔTFO	-	-	-	+	-	-	-	+
Repeat 1	1	0.32	0.91	0.12	1	0.42	0.74	0.31
Repeat 2	1	0.27	0.81	0.35	1	0.28	0.82	0.37
Repeat 3	1	0.31	0.68	0.41	1	0.32	0.72	0.41

## Sheet: Figure 5
Figure 5a
	LIM1215		HT-29
	Mean	SD	Mean	SD
si-ctrl	1	0	1	0
si-DHX36-1	0.85	0.2	1.15	0.07
si-DHX36-2	0.9	0.09	0.9	0.05
si-ctrl	1	0	1	0
si-FANCJ1	0.3	0.1	0.3	0.1
si-FANCJ2	0.5	0.06	0.5	0.06
Figure 5b
Figure 5c
Figure 5d
	LIM1215				HT-29
	REG1CP		MALAT1		REG1CP		MALAT1
	IgG	FANCJ Ab	IgG	FANCJ Ab	IgG	FANCJ Ab	IgG	FANCJ Ab
Repeat 1	1	4.3	1	0.89	1	3.4	1	0.45
Repeat 2	1	3.5	1	1.5	1	2.5	1	1.2
Repeat 3	1	5.1	1	0.36	1	4.3	1	0.65
Figure 5e
	LIM1215			HT-29
	Ctrl	si-FANCJ 1	si-FANCJ 2	Ctrl	si-FANCJ 1	si-FANCJ 2
Repeat 1	1	0.4	0.55	1	0.38	0.57
Repeat 2	1	0.5	0.61	1	0.52	0.6
Repeat 3	1	0.3	0.5	1	0.28	0.3
Figure 5f
	LIM1215				HT-29
pc-Ctrl	+	-	-	-	+	-	-	-
pc-REG1CP	-	+	+	+	-	+	+	+
si-Ctrl	-	-	+	-	-	-	+	-
si-FANCJ	-	-	-	+	-	-	-	+
Repeat 1	1	2.1	1.8	0.41	1	1.7	2.3	0.32
Repeat 2	1	1.5	2.3	0.52	1	1.9	2.1	0.35
Repeat 3	1	1.8	1.2	0.31	1	1.71	1.4	0.54
Figure 5g
Figure 5h
	LIM1215				HT-29
	pc-Ctrl	REG1CP-wt	REG1CP-ΔG4	MALAT1	pc-Ctrl	REG1CP-wt	REG1CP-ΔG4	MALAT1
Repeat1	1	4.3	1.2	0.89	1	3.4	1.4	0.8
Repeat2	1	3.5	1.7	1.5	1	2.5	1.2	1.2
Repeat3	1	5.1	1.8	0.36	1	4.3	0.7	0.65

## Sheet: Figure 6
Figure 6a
Figure 6b
	LIM1215
	Ctrl	pGL3-REG3A	pGL3-REG3A-Δ-2325/-2509
Repeat 1	1.2	2.2	1.6
Repeat 2	0.85	4.2	0.86
Repeat 3	1.1	3	1.31
Figure 6c
	LIM1215		HT-29
	−2325/−2509	−1080/−1264	−2325/−2509	−1080/−1264
Repeat 1	1	0.397	1	0.337
Repeat 2	1.127	0.481	1.12	0.413
Repeat 3	0.95	0.37	0.898	0.32
Figure 6d
	LIM1215				HT-29
sh-Ctrl	+	-	-	-	+	-	-	-
sh-REG1CP1	-	+	+	+	-	+	+	+
pc-Ctrl	+	+	-	-	+	+	-	-
pc-REG1CP-R	-	-	+	-	-	-	+	-
pc-REG1CP-ΔTFO	-	-	-	+	-	-	-	+
Repeat 1	1	0.48	1.6	0.61	1	0.48	1.3	0.51
Repeat 2	1.2	0.35	1.2	0.32	1.2	0.33	1.1	0.41
Repeat 3	0.78	0.37	1.7	0.42	0.89	0.41	0.95	0.42
Figure 6e
Figure 6f
	LIM1215			HT-29
si-Ctrl	+	-	-	+	-	-
si-FANCJ1	-	+	+	-	+	+
pc-Ctrl	+	+	-	+	+	-
pc-REG1CP	-	-	+	-	-	+
Repeat 1	1	2.032	1.903	1	2	1.821
Repeat 2	1.3	2.323	2.073	1.4	2.179	1.978
Repeat 3	0.8	1.702	1.734	0.9	1.821	1.6
Figure 6g
	LIM1215-shREG1CP			HT-29-shREG1CP
pc-Ctrl	+	-	-	+	-	-
pc-FANCJ	-	+	+	-	+	+
Dox	-	-	+	-	-	+
Repeat 1	1	0.4	0.8	1	0.4	1.1
Repeat 2	1.2	0.28	0.9	1.1	0.5	0.85
Repeat 3	0.8	0.3	0.75	0.7	0.3	0.94
Figure 6h
	LIM1215			HT-29
si-Ctrl	+	-	-	+	-	-
si-FANCJ1	-	+	+	-	+	+
pc-Ctrl	+	+	-	+	+	-
pc-REG1CP	-	-	+	-	-	+
Repeat 1	1	0.4	0.6	1	0.43	0.4
Repeat 2	1.1	0.45	0.5	1.2	0.25	0.43
Repeat 3	0.96	0.48	0.43	1.32	0.57	0.45
Figure 6i
	LIM1215-shREG1CP			HT-29-shREG1CP
pc-Ctrl	+	-	-	+	-	-
pc-FANCJ	-	+	+	-	+	+
Dox	-	-	+	-	-	+
Repeat 1	1.1	1.6	0.41	1.2	1.6	0.52
Repeat 2	1.2	1.5	0.52	1.4	1.8	0.55
Repeat 3	0.9	1.4	0.43	1.2	1.4	0.54
Figure 6j
	LIM1215		HT-29
	pc-ctrl	pc-REG1CP	pc-ctrl	pc-REG1CP
Repeat1	1	5.3	1	3.3
Repeat2	1	4.2	1	4.2
Repeat3	1	4.3	1	4.3
Figure 6k
	LIM1215		HT-29
	si-Ctrl	si-FANCJ	si-Ctrl	si-FANCJ
Repeat 1	1	0.41	1	0.45
Repeat 2	1	0.45	1	0.48
Repeat 3	1	0.43	1	0.51
Figure 6l
	LIM1215		HT-29
	pc-Ctrl	pc-FANCJ	pc-Ctrl	pc-FANCJ
Repeat 1	1	1.43	1	1.7
Repeat 2	1	1.47	1	1.98
Repeat 3	1	1.49	1	1.76

## Sheet: Figure 7
Figure 7a
Figure 7b
	LIM1215			HT-29
	si-Ctrl	si-GR-α1	si-GR-α2	si-Ctrl	si-GR-α1	si-GR-α2
Repeat 1	1	0.3	0.64	1	0.5	0.7
Repeat 2	1	0.35	0.74	1	0.58	0.78
Repeat 3	1	0.25	0.54	1	0.42	0.62
Figure 7c
	LIM1215		HT-29
	pc-Vector	pc-GR-α	pc-Vector	pc-GR-α
Repeat 1	1.3	3.5	1.2	4.8
Repeat 2	1.6	4	1.44	5.1
Repeat 3	1	3	0.96	4.5
Figure 7d
Figure 7e
Figure 7f
	LIM1215				HT-29
pc-Ctrl	+	-	-	-	+	-	-	-
pc-GR-α	-	+	+	+	-	+	+	+
si-Ctrl	+	+	-	-	+	+	-	-
si-REG1CP	-	-	+	-	-	-	+	-
si-FANCJ	-	-	-	+	-	-	-	+
Repeat 1	1	2.5	1.1	0.8	1	3	1.2	1.1
Repeat 2	1	3.1	1.2	1.3	1	3.1	0.8	1.2
Repeat 3	1	3.8	0.95	1.04	1	3.4	0.95	1.5
Figure 7g
Figure 7h
	LIM1215			HT-29
pGL3-Ctrl	+	-	-	+	-	-
pGL3-REG1CP	-	+	-	-	+	-
pGL3-REG1CP-Δ-1094/-1244	-	-	+	-	-	+
Repeat 1	1.1	3.85	1.5	1.2	3.34	1.2
Repeat 2	0.8	4.1	0.9	0.9	3.5	1.1
Repeat 3	1	3.7	1.3	1.1	3.2	1.4
Figure 7i
	LIM1215				HT-29
pc-Ctrl	+	-	+	-	+	-	+	-
pc-GR-α	-	+	-	+	-	+	-	+
pGL3-REG1CP	-	-	+	-	-	-	+	-
pGL3-REG1CP-Δ-1094/-1244	+	+	-	+	+	+	-	+
Repeat 1	1.1	1.5	3.85	6.3	1.2	1.2	3.34	5.8
Repeat 2	0.8	0.9	4.1	7.1	0.9	1.1	3.5	6.9
Repeat 3	1	1.3	3.7	6.8	1.1	1.4	3.2	6.7
Figure 7j

## Sheet: Supplementary Figure 1
Supplementary Figure 1c
Cell lines	FHC	SW480	COLO 205	WiDr	SW620	EB1	LNS411	RKO	LIM1863	HCT 116	Caco-2	HT-29	LIM1215
Repeat 1	1	0.8	0.8	0.9	1.072	1.24119	1.25124	1.96123	2.13966	2.80047	4.07182	5.10466	5.86459
Repeat 2	1	1	1.2	1.2	1.4	1.5	1.6	2.2	2.6	3.1	5	5.8	6.3
Repeat 3	1	0.7	0.75	0.88	1.2	1.35	1.4	2	2.3	2.9	4.5	5.5	6.1
Supplementary Figure 1d
	LIM1215-shREG1CP				HT-29-shREG1CP
	＋DOX		−DOX		＋DOX		−DOX
Time (hours)	Mean	SD	Mean	SD	Mean	SD	Mean	SD
1	1	0	1	0	1	0	1	0
2	0.65	0.1	0.74	0.15	0.65	0.1	0.74	0.15
3	0.47	0.15	0.49	0.11	0.47	0.15	0.49	0.11
4	0.34	0.07	0.38	0.05	0.34	0.07	0.38	0.05
Supplementary Figure 1e
	sample 1	sample 2	sample 3	sample 4	sample 5	sample 6	sample 7	sample 8	sample 9	sample 10	sample 11	sample 12	sample 13	sample 14	sample 15	sample 16	sample 17	sample 18	sample 19	sample 20	sample 21	sample 22	sample 23	sample 24	sample 25	sample 26	sample 27	sample 28	sample 29	sample 30	sample 31	sample 32	sample 33	sample 34
REG1CP (log2)	0.00838133	0.650153	1.12765	1.28847	1.45859	1.7119	1.8306	2.1877	2.28608	2.50487	2.5106	2.51868	2.60161	2.63348	2.85355	2.9264	3.04464	3.12435	3.20313	3.21562	3.2842	3.5653	3.56531	3.62982	3.72985	3.9272	3.93272	3.94096	4.04643	4.05264	4.08828	4.33588	4.53563	6.12151
REG1A (log2)	1.57014	5.69231	0.880025	1.24483	6.75674	3.86538	0.876291	4.27223	6.38654	5.69569	2.86423	4.06018	5.36228	4.71194	3.32006	5.68113	4.58305	4.37663	5.35388	3.33267	2.965	2.75215	2.15372	6.9469	2.75081	3.49416	5.68907	4.14928	4.00277	3.51528	3.65208	4.33815	4.30364	1.39449
REG1B (log2)	0.380018	3.67021	1.77954	1.56406	4.83765	2.89921	1.55488	4.11005	5.37768	5.45847	3.08805	4.45771	4.30235	1.41634	3.00118	4.94453	3.36365	4.15745	3.87509	2.78759	2.83605	3.04083	2.51604	5.76926	3.55169	3.7433	4.77956	3.54494	5.12083	2.87551	3.59374	3.41826	4.63132	1.68957

## Sheet: Supplementary Figure 2
Supplementary Figure 2a
	LIM1215-shREG1CP						HT-29-shREG1CP
	sh-Ctrl		sh-REG1CP 1		sh-REG1CP 2		sh-Ctrl		sh-REG1CP 1		sh-REG1CP 2
Time (hours)	Mean	SD	Mean	SD	Mean	SD	Mean	SD	Mean	SD	Mean	SD
0	1	0	1	0	1	0	100	0	100	0	100	0
16	0.91	0.07	0.75	0.06	0.85	0.04	95	3	80	5	90	6
24	0.94	0.08	0.3	0.11	0.6	0.09	94	4	45	7	80	5
48	0.9	0.15	0.22	0.1	0.5	0.12	90	9	35	10	68	8
Supplementary Figure 2c
	LIM1215-shREG1CP			HT-29-shREG1CP
DOX	-	+	W	-	+	W
Repeat 1	1	0.18	0.63	1	0.3	0.57
Repeat 2	1	0.21	0.65	1	0.25	0.78
Repeat 3	1	0.15	0.87	1	0.2	0.74
Supplementary Figure 2d
	LIM1215-shREG1CP			HT-29-shREG1CP
DOX	-	+	W	-	+	W
Repeat 1	1	0.18	0.54	1	0.41	0.64
Repeat 2	1	0.32	0.77	1	0.21	0.67
Repeat 3	1	0.41	0.87	1	0.18	0.76
Supplementary Figure 2e
	LIM1215-shREG1CP		HT-29-shREG1CP
DOX	-	+	-	+
Sample1	1.6	0.3	1.8	0.4
Sample2	1.1	0.5	1.5	0.6
Sample3	1.5	0.45	1.5	0.45
Sample4	1.7	0.7	1.7	1.1
Sample5	0.8	0.8	1.1	0.8
Sample6	1.13	1.2	1.3	1.3

## Sheet: Supplementary Figure 3
Supplementary Figure 3a
		B-actin	U6	REG1CP
Cytoplasm	Repeat 1	88.2	9.3	15.6
	Repeat 2	81.5	7.1	12.9
	Repeat 3	83.3	7.5	14.1
Nucleus	Repeat 1	12.4	91.5	85.1
	Repeat 2	12.9	93.2	76.8
	Repeat 3	10.4	95.5	83.2
Supplementary Figure 3c
	SW480						COLO 205
	pc-Ctrl		pc-REG1CP		pc-REG1CP-ΔTFO		pc-Ctrl		pc-REG1CP		pc-REG1CP-ΔTFO
Days	Mean	SD	Mean	SD	Mean	SD	Mean	SD	Mean	SD	Mean	SD
0	2	0.2	2	0.3	2	0.28	2	0.18	2	0.31	2	0.28
1	3.1	0.3	2.4	0.1	2.3	0.1	3	0.31	2.4	0.12	2.2	0.1
2	4.4	0.25	2.9	0.3	2.5	0.28	4.2	0.23	3.2	0.29	2.6	0.28
3	5.2	0.35	3.2	0.21	3.1	0.19	4.9	0.33	3.8	0.22	2.8	0.19
4	6.1	0.2	4	0.37	4.1	0.35	5.5	0.21	4.3	0.35	4	0.35
Supplementary Figure 3d
	AKR1C3		FBH1		FRMD4A		PIP4K2A		ENKUR		GAD2		MPP7		ZNF248		CCNYL2		PPKG1
Dox	-	+	-	+	-	+	-	+	-	+	-	+	-	+	-	+	-	+	-	+
Repeat1	1	0.95	1	0.91	1	1.43	1	0.87	1	0.91	1	0.75	1	1.43	1	0.85	1	1.38	1	1.26
Repeat2	1	0.79	1	1.12	1	1.21	1	1.24	1	1.04	1	1.28	1	1.32	1	1.32	1	1.21	1	1.87
Repeat3	1	0.81	1	0.98	1	0.99	1	1.45	1	0.76	1	0.89	1	1.04	1	1.42	1	0.99	1	1.51

[truncated: 3 more sheets: Supplementary Figure 4, Supplementary Figure 5, Supplementary Figure 6]
